# Supplementary material for: Relevance of Plasma Homocysteine and Methylenetetrahydrofolate Reductase 677TT Genotype in Sickle Cell Disease: A Systematic Review and Meta-Analysis
Source: Int J Mol Sci. 2022 Nov 24;23(23):14641. doi: 10.3390/ijms232314641 (PMC9736045; doi:10.3390/ijms232314641)
Supplement: Supplementary file 1 [file ijms-23-14641-s001.zip]

Archive with 1 entries (1 files):
- ijms-1960368_v4_Suppl_Fig_proof_2_Verified -1.pdf
